# Supplementary material for: Sequence-specific inhibition of reverse transcription by recombinant CRISPR/dCas13a ribonucleoprotein complexes in vitro
Source: Biol Methods Protoc. 2021 Apr 19;6(1):bpab009. doi: 10.1093/biomethods/bpab009 (PMC8106441; doi:10.1093/biomethods/bpab009)
Supplement: bpab009_Supplementary_Data [file bpab009_supplementary_data.zip]

Archive with 3 entries (3 files):
- 20210407_SupplementaryTableS1.pdf
- 20210409_SupplementaryText_rev.docx
- 20210407_SupplementaryFigure.pdf
